# Supplementary material for: Optimisation of Bee Pollen Extraction to Maximise Extractable Antioxidant Constituents
Source: Antioxidants (Basel). 2021 Jul 12;10(7):1113. doi: 10.3390/antiox10071113 (PMC8301099; doi:10.3390/antiox10071113)
Supplement: Supplementary file 1 [file antioxidants-10-01113-s001.zip]

Archive with 1 entries (1 files):
- antioxidants-1270136-supplementary.xlsx
