# Supplementary material for: Optimisation of Bee Pollen Extraction to Maximise Extractable Antioxidant Constituents
Source: Antioxidants (Basel). 2021 Jul 12;10(7):1113. doi: 10.3390/antiox10071113 (PMC8301099; doi:10.3390/antiox10071113)
Supplement: Supplementary file 1 [file antioxidants-10-01113-s001.zip › antioxidants-1270136-supplementary.xlsx]

## Sheet: All Pollen (Total)
		Factor 1	Factor 2	Factor 3	Factor 4	Response 1	Response 2	Response 3			Factor 1	Factor 2	Factor 3	Factor 4	Response 1	Response 2	Response 3			Factor 1	Factor 2	Factor 3	Factor 4	Response 1	Response 2	Response 3			Factor 1	Factor 2	Factor 3	Factor 4	Response 1	Response 2	Response 3			Factor 1	Factor 2	Factor 3	Factor 4	Response 1	Response 2	Response 3			Factor 1	Factor 2	Factor 3
Std	Run	A:Pulverisation	B:Extraction	C:Solvent	D:pollen type	TPC	FRAP	DPPH	Std	Run	A:Pulverisation	B:Extraction	C:Solvent	D:pollen type	TPC	FRAP	DPPH	Std	Run	A:Pulverisation	B:Extraction	C:Solvent	D:pollen type	TPC	FRAP	DPPH	Std	Run	A:Pulverisation	B:Extraction	C:Solvent	D:pollen type	TPC	FRAP	DPPH	Std	Run	A:Pulverisation	B:Extraction	C:Solvent	D:pollen type	TPC	FRAP	DPPH	Std	Run	A:Pulverisation	B:Extraction	C:Solvent
						mg GA	mmol Fe	mmol TE							mg GA	mmol Fe	mmol TE							mg GA	mmol Fe	mmol TE							mg GA	mmol Fe	mmol TE							mg GA	mmol Fe	mmol TE
17	6	-	Agitation	70%EtOH:30%H2O	Type A	2625.51	369.758	304.248	49	24	-	Agitation	70%EtOH:30%H2O	Type B	1499.77	276.885	285.185	81	112	-	Agitation	70%EtOH:30%H2O	Type A	2381.95	411.111	325.98	113	36	-	Agitation	70%EtOH:30%H2O	Type B	1868.16	305.479	360.37	145	2	-	Agitation	70%EtOH:30%H2O	Type A	2234.74	391.562	306.536	177	128	-	Agitation	70%EtOH:30%H2O
18	179	+	Agitation	70%EtOH:30%H2O	Type A	2273.86	378.78	313.399	50	66	+	Agitation	70%EtOH:30%H2O	Type B	1936	340.672	356.481	82	44	+	Agitation	70%EtOH:30%H2O	Type A	2322.93	384.043	276.797	114	104	+	Agitation	70%EtOH:30%H2O	Type B	2011.76	353.87	403.148	146	138	+	Agitation	70%EtOH:30%H2O	Type A	2306.65	390.81	323.693	178	47	+	Agitation	70%EtOH:30%H2O
19	143	-	Maceration	70%EtOH:30%H2O	Type A	2165.76	411.111	321.809	51	74	-	Maceration	70%EtOH:30%H2O	Type B	1941.2	401.394	268.333	83	45	-	Maceration	70%EtOH:30%H2O	Type A	1981.68	382.54	249.186	115	88	-	Maceration	70%EtOH:30%H2O	Type B	1875.17	378.248	269.63	147	52	-	Maceration	70%EtOH:30%H2O	Type A	2084.8	411.863	293.697	179	58	-	Maceration	70%EtOH:30%H2O
20	85	+	Maceration	70%EtOH:30%H2O	Type A	2164.18	423.874	305.411	52	156	+	Maceration	70%EtOH:30%H2O	Type B	1732.47	237.133	285.185	84	65	+	Maceration	70%EtOH:30%H2O	Type A	2139.3	447.593	365.149	116	43	+	Maceration	70%EtOH:30%H2O	Type B	1738.58	243.853	195.741	148	131	+	Maceration	70%EtOH:30%H2O	Type A	2100.41	391.261	318.295	180	124	+	Maceration	70%EtOH:30%H2O
21	51	-	Reflux	70%EtOH:30%H2O	Type A	1956.81	325.293	332.023	53	121	-	Reflux	70%EtOH:30%H2O	Type B	2206.02	326.73	275.895	85	101	-	Reflux	70%EtOH:30%H2O	Type A	2279.96	359.389	329.822	117	130	-	Reflux	70%EtOH:30%H2O	Type B	2061.06	295.371	300.689	149	118	-	Reflux	70%EtOH:30%H2O	Type A	2357.53	369.766	348.532	181	19	-	Reflux	70%EtOH:30%H2O
22	61	+	Reflux	70%EtOH:30%H2O	Type A	2017.41	351.235	363.941	54	96	+	Reflux	70%EtOH:30%H2O	Type B	2058.8	329	319.284	86	123	+	Reflux	70%EtOH:30%H2O	Type A	1816.37	315.657	263.784	118	142	+	Reflux	70%EtOH:30%H2O	Type B	2218.68	255.154	226.309	150	82	+	Reflux	70%EtOH:30%H2O	Type A	2109.45	360.871	312.212	182	90	+	Reflux	70%EtOH:30%H2O
23	69	-	Sonication	70%EtOH:30%H2O	Type A	2084.58	372.226	324.12	55	79	-	Sonication	70%EtOH:30%H2O	Type B	1816.6	322.42	243.662	87	38	-	Sonication	70%EtOH:30%H2O	Type A	2168.48	378.761	342.606	119	162	-	Sonication	70%EtOH:30%H2O	Type B	1721.62	219.328	203.756	151	23	-	Sonication	70%EtOH:30%H2O	Type A	1900.95	371.5	266.197	183	28	-	Sonication	70%EtOH:30%H2O
24	32	+	Sonication	70%EtOH:30%H2O	Type A	2106.97	375.131	303.169	56	181	+	Sonication	70%EtOH:30%H2O	Type B	1652.65	279.282	226.056	88	68	+	Sonication	70%EtOH:30%H2O	Type A	2178.2	391.831	346.303	120	46	+	Sonication	70%EtOH:30%H2O	Type B	1764.13	282.206	278.873	152	111	+	Sonication	70%EtOH:30%H2O	Type A	2362.73	407.079	372.183	184	133	+	Sonication	70%EtOH:30%H2O
1	10	-	Agitation	Ethanol	Type A	1873.36	286.299	305.392	33	147	-	Agitation	Ethanol	Type B	1298.73	247.136	318.889	65	165	-	Agitation	Ethanol	Type A	1807.33	268.254	283.66	97	103	-	Agitation	Ethanol	Type B	1622.57	335.026	290.37	129	72	-	Agitation	Ethanol	Type A	1804.84	291.562	309.967	161	92	-	Agitation	Ethanol
2	26	+	Agitation	Ethanol	Type A	2012.44	329.156	305.392	34	150	+	Agitation	Ethanol	Type B	1316.82	251.223	309.815	66	135	+	Agitation	Ethanol	Type A	1935.78	322.389	267.647	98	16	+	Agitation	Ethanol	Type B	1344.87	240.225	309.815	130	192	+	Agitation	Ethanol	Type A	1975.35	340.434	298.529	162	3	+	Agitation	Ethanol
3	14	-	Maceration	Ethanol	Type A	1904.34	329.156	297.211	35	108	-	Maceration	Ethanol	Type B	1473.32	278.945	158.148	67	151	-	Maceration	Ethanol	Type A	1901.85	335.171	267.927	99	95	-	Maceration	Ethanol	Type B	1554.05	284.171	217.778	131	117	-	Maceration	Ethanol	Type A	1909.32	333.668	303.068	163	64	-	Maceration	Ethanol
4	41	+	Maceration	Ethanol	Type A	1864.99	337.894	294.868	36	167	+	Maceration	Ethanol	Type B	1396.43	261.025	167.222	68	173	+	Maceration	Ethanol	Type A	1834.01	331.964	270.27	100	129	+	Maceration	Ethanol	Type B	1611.04	261.025	200.926	132	9	+	Maceration	Ethanol	Type A	1741.29	306.763	281.983	164	73	+	Maceration	Ethanol
5	29	-	Reflux	Ethanol	Type A	1968.11	352.718	302.306	37	177	-	Reflux	Ethanol	Type B	2051.33	335.689	327.548	69	183	-	Reflux	Ethanol	Type A	1929.44	308.986	267.086	101	160	-	Reflux	Ethanol	Type B	1750.11	275.958	233.54	133	94	-	Reflux	Ethanol	Type A	2016.73	351.235	300.105	165	176	-	Reflux	Ethanol
6	42	+	Reflux	Ethanol	Type A	1923.56	331.223	278.092	38	180	+	Reflux	Ethanol	Type B	1617.14	269.046	204.614	70	30	+	Reflux	Ethanol	Type A	2082.32	341.6	275.891	102	63	+	Reflux	Ethanol	Type B	1740.62	268.315	229.408	134	17	+	Reflux	Ethanol	Type A	1808.23	324.552	283.595	166	76	+	Reflux	Ethanol
7	184	-	Sonication	Ethanol	Type A	1817.73	306.878	294.542	39	119	-	Sonication	Ethanol	Type B	1432.61	245.649	192.019	71	145	-	Sonication	Ethanol	Type A	1637.95	258.23	257.57	103	113	-	Sonication	Ethanol	Type B	1529.85	275.626	203.756	135	146	-	Sonication	Ethanol	Type A	1764.59	285.822	277.289	167	116	-	Sonication	Ethanol
8	102	+	Sonication	Ethanol	Type A	1917.01	330.839	284.683	40	175	+	Sonication	Ethanol	Type B	1517.64	275.626	211.972	72	39	+	Sonication	Ethanol	Type A	1840.8	306.878	277.289	104	67	+	Sonication	Ethanol	Type B	1488.01	253.692	223.709	136	120	+	Sonication	Ethanol	Type A	1779.29	299.617	293.31	168	157	+	Sonication	Ethanol
9	78	-	Agitation	Methanol	Type A	2054.05	257.728	324.837	41	159	-	Agitation	Methanol	Type B	1795.79	163.974	342.222	73	50	-	Agitation	Methanol	Type A	2218.45	200.585	284.804	105	22	-	Agitation	Methanol	Type B	1711.44	185.236	356.481	137	59	-	Agitation	Methanol	Type A	2174.81	233.668	277.941	169	18	-	Agitation	Methanol
10	109	+	Agitation	Methanol	Type A	2301	235.171	239.052	42	191	+	Agitation	Methanol	Type B	1520.58	237.293	357.778	74	178	+	Agitation	Methanol	Type A	2080.05	244.194	284.804	106	20	+	Agitation	Methanol	Type B	1614.43	213.097	342.222	138	132	+	Agitation	Methanol	Type A	2225.92	266.75	253.922	170	27	+	Agitation	Methanol
11	158	-	Maceration	Methanol	Type A	2137.72	284.795	300.725	43	83	-	Maceration	Methanol	Type B	1596.34	148.283	252.778	75	186	-	Maceration	Methanol	Type A	2231.8	289.307	376.863	107	100	-	Maceration	Methanol	Type B	1451.61	153.509	208.704	139	34	-	Maceration	Methanol	Type A	2187.7	269.758	239.815	171	107	-	Maceration	Methanol
12	84	+	Maceration	Methanol	Type A	2231.34	259.325	270.27	44	80	+	Maceration	Methanol	Type B	1595.21	275.958	176.296	76	49	+	Maceration	Methanol	Type A	2015.6	205.958	237.472	108	98	+	Maceration	Methanol	Type B	1604.7	315.53	189.259	140	81	+	Maceration	Methanol	Type A	2096.34	254.137	293.697	172	134	+	Maceration	Methanol
13	136	-	Reflux	Methanol	Type A	2308.68	295.645	272.589	45	53	-	Reflux	Methanol	Type B	1757.8	222.2	244.904	77	122	-	Reflux	Methanol	Type A	2346.9	264.514	260.482	109	127	-	Reflux	Methanol	Type B	2058.12	257.292	234.573	141	13	-	Reflux	Methanol	Type A	2488.24	269.702	287.998	173	166	-	Reflux	Methanol
14	164	+	Reflux	Methanol	Type A	1977.16	264.514	284.696	46	110	+	Reflux	Methanol	Type B	1836.27	262.465	217.011	78	149	+	Reflux	Methanol	Type A	2156.49	272.667	299.004	110	115	+	Reflux	Methanol	Type B	1807.55	256.616	231.474	142	8	+	Reflux	Methanol	Type A	2592.27	297.868	311.111	174	97	+	Reflux	Methanol
15	5	-	Sonication	Methanol	Type A	2069.2	199.417	342.606	47	12	-	Sonication	Methanol	Type B	1643.83	235.413	215.493	79	185	-	Sonication	Methanol	Type A	1912.03	221.2	313.028	111	141	-	Sonication	Methanol	Type B	1558.57	240.531	179.108	143	4	-	Sonication	Methanol	Type A	1953.19	170.373	273.592	175	155	-	Sonication	Methanol
16	137	+	Sonication	Methanol	Type A	2038.44	278.561	306.866	48	172	+	Sonication	Methanol	Type B	1731.12	244.187	226.056	80	169	+	Sonication	Methanol	Type A	2049.98	242.256	340.141	112	86	+	Sonication	Methanol	Type B	1533.92	229.564	189.671	144	55	+	Sonication	Methanol	Type A	1831.07	230.639	324.12	176	154	+	Sonication	Methanol
25	170	-	Agitation	Water	Type A	364.496	54.8538	32.9412	57	75	-	Agitation	Water	Type B	432.157	44.3791	36.2963	89	33	-	Agitation	Water	Type A	346.857	57.5606	25.1634	121	174	-	Agitation	Water	Type B	275.938	30.3019	41.4815	153	153	-	Agitation	Water	Type A	354.274	53.1997	21.0458	185	187	-	Agitation	Water
26	93	+	Agitation	Water	Type A	377.341	56.5079	40.2614	58	40	+	Agitation	Water	Type B	382.632	31.6216	39.1481	90	11	+	Agitation	Water	Type A	351.334	49.8914	25.6209	122	35	+	Agitation	Water	Type B	339.394	31.9149	39.1481	154	57	+	Agitation	Water	Type A	376.074	59.2147	29.5098	186	21	+	Agitation	Water
27	7	-	Maceration	Water	Type A	259.747	40.7185	25.7073	59	114	-	Maceration	Water	Type B	401.447	50.1145	17.3704	91	140	-	Maceration	Water	Type A	349.661	45.8312	22.896	123	161	-	Maceration	Water	Type B	407.327	48.0239	20.7407	155	126	-	Maceration	Water	Type A	347.942	33.35	15.6336	187	87	-	Maceration	Water
28	1	+	Maceration	Water	Type A	338.535	49.0484	30.8612	60	15	+	Maceration	Water	Type B	339.62	38.9149	17.1111	92	71	+	Maceration	Water	Type A	317.413	45.4906	27.8157	124	182	+	Maceration	Water	Type B	311.352	32.1951	24.3704	156	168	+	Maceration	Water	Type A	386.386	55.1264	42.3405	188	148	+	Maceration	Water
29	171	-	Reflux	Water	Type A	397.558	54.5334	33.3857	61	139	-	Reflux	Water	Type B	651.877	108.203	61.1708	93	77	-	Reflux	Water	Type A	404.568	67.134	38.8889	125	188	-	Reflux	Water	Type B	606.92	97.7501	60.9642	157	89	-	Reflux	Water	Type A	329.444	68.4682	37.5681	189	99	-	Reflux	Water
30	31	+	Reflux	Water	Type A	258.345	40.1539	21.7191	62	163	+	Reflux	Water	Type B	642.515	97.8242	69.2287	94	152	+	Reflux	Water	Type A	394.482	65.7998	42.1908	126	60	+	Reflux	Water	Type B	597.558	92.1213	56.0055	158	54	+	Reflux	Water	Type A	407.372	70.9883	36.0273	190	62	+	Reflux	Water
31	106	-	Sonication	Water	Type A	400.271	65.8774	36.2324	63	56	-	Sonication	Water	Type B	426.459	41.6721	19.8592	95	189	-	Sonication	Water	Type A	401.04	57.0191	47.0775	127	91	-	Sonication	Water	Type B	464.858	52.3469	25.9624	159	125	-	Sonication	Water	Type A	405.97	66.0226	39.6831	191	190	-	Sonication	Water
32	70	+	Sonication	Water	Type A	388.964	60.2139	35.7394	64	37	+	Sonication	Water	Type B	494.256	55.8564	40.0469	96	144	+	Sonication	Water	Type A	386.703	69.2174	39.1901	128	105	+	Sonication	Water	Type B	492.583	53.2242	32.3005	160	48	+	Sonication	Water	Type A	421.8	51.5008	28.838	192	25	+	Sonication	Water
[truncated: 15 more columns]
